# Supplementary material for: Deep Learning-Based Tracking of Neurovascular Features Toward Semi-Automated Ultrasound-Guided Peripheral Nerve Blocks by Non-Specialists
Source: Bioengineering (Basel). 2026 May 15;13(5):556. doi: 10.3390/bioengineering13050556 (PMC13203261; doi:10.3390/bioengineering13050556)
Supplement: Supplementary file 1 [file bioengineering-13-00556-s001.zip]

Archive with 1 entries (1 files):
- bioengineering-4228479-supplementary.mp4
